# Supplementary material for: Design and Synthesis of Structurally Modified Analogs of 24Z-Isomasticadienonic Acid with Enhanced Anti-Proliferative Activity
Source: Molecules. 2025 Nov 27;30(23):4572. doi: 10.3390/molecules30234572 (PMC12692795; doi:10.3390/molecules30234572)
Supplement: Supplementary file 1 [file molecules-30-04572-s001.zip]

Archive with 1 entries (1 files):
- molecules-3959980-supplementary.pdf
